# Supplementary material for: Lipidomics Analysis of Human HMC3 Microglial Cells in an In Vitro Model of Metabolic Syndrome
Source: Biomolecules. 2024 Sep 30;14(10):1238. doi: 10.3390/biom14101238 (PMC11506612; doi:10.3390/biom14101238)
Supplement: Supplementary file 1 [file biomolecules-14-01238-s001.zip]

Archive with 1 entries (1 files):
- biomolecules-3171537-supplementary.pdf
